# Supplementary material for: Association Analysis of SNPs in GRHL2 and RORA Genes with Lambing Number in Small-Tailed Han Sheep
Source: Animals (Basel). 2025 May 15;15(10):1432. doi: 10.3390/ani15101432 (PMC12108371; doi:10.3390/ani15101432)
Supplement: Supplementary file 1 [file animals-15-01432-s001.zip]

Archive with 1 entries (1 files):
- animals-3611072-supplementary.pdf
